# Supplementary material for: Colorimetric Biosensor Based on Magnetic Enzyme and Gold Nanorods for Visual Detection of Fish Freshness
Source: Biosensors (Basel). 2022 Feb 21;12(2):135. doi: 10.3390/bios12020135 (PMC8870018; doi:10.3390/bios12020135)
Supplement: Supplementary file 1 [file biosensors-12-00135-s001.zip]

Archive with 1 entries (1 files):
- biosensors-1595467-supplementary.pdf
